# Supplementary material for: Prognostic Value of Genotype–Phenotype Correlations in X-Linked Myotubular Myopathy and the Use of the Face2Gene Application as an Effective Non-Invasive Diagnostic Tool
Source: Genes (Basel). 2023 Dec 3;14(12):2174. doi: 10.3390/genes14122174 (PMC10742680; doi:10.3390/genes14122174)
Supplement: Supplementary file 1 [file genes-14-02174-s001.zip]

Archive with 2 entries (2 files):
- Supplementary Data_proofreading.pdf
- Supplementary table_proofreading.xlsx
